# Supplementary material for: Reliability and Validity of the Single-Camera Markerless Motion Capture System for Measuring Shoulder Range of Motion in Healthy Individuals and Patients with Adhesive Capsulitis: A Single-Center Study
Source: Sensors (Basel). 2025 Mar 21;25(7):1960. doi: 10.3390/s25071960 (PMC11991502; doi:10.3390/s25071960)
Supplement: Supplementary file 1 [file sensors-25-01960-s001.zip]

Archive with 1 entries (1 files):
- sensors-3515073-supplementary.pdf
